# Supplementary material for: Fine Mapping and Cloning of a qRA2 Affect the Ratooning Ability in Rice (Oryza sativa L.)
Source: Int J Mol Sci. 2023 Jan 4;24(2):967. doi: 10.3390/ijms24020967 (PMC9863488; doi:10.3390/ijms24020967)
Supplement: Supplementary file 1 [file ijms-24-00967-s001.zip]

Archive with 1 entries (1 files):
- ijms-2065722-supplementary.pdf
